# Supplementary material for: Evaluation of the Growth, Sporulation, Fungicide Efficacy, and Host Range of Ramularia sphaeroidea
Source: Microorganisms. 2024 Apr 10;12(4):766. doi: 10.3390/microorganisms12040766 (PMC11051774; doi:10.3390/microorganisms12040766)
Supplement: Supplementary file 1 [file microorganisms-12-00766-s001.zip]

Archive with 1 entries (1 files):
- microorganisms-2923922-supplementary.pdf
